# Supplementary material for: CD71-Mediated Effects of Soluble Vasorin on Tumor Progression, Angiogenesis and Immunosuppression
Source: Int J Mol Sci. 2025 May 20;26(10):4913. doi: 10.3390/ijms26104913 (PMC12111917; doi:10.3390/ijms26104913)
Supplement: Supplementary file 1 [file ijms-26-04913-s001.zip]

Archive with 1 entries (1 files):
- ijms-3623540-supplementary.pdf
